# Supplementary material for: Evaluating Bioinformatics Processing of Somatic Variant Detection in cfDNA Using Targeted Sequencing with UMIs
Source: Int J Mol Sci. 2024 Oct 24;25(21):11439. doi: 10.3390/ijms252111439 (PMC11546253; doi:10.3390/ijms252111439)
Supplement: Supplementary file 1 [file ijms-25-11439-s001.zip]

Archive with 1 entries (1 files):
- ijms-3263462-supplementary.pdf
